# Supplementary material for: Understanding COVID: Collaborative Government Campaign for Citizen Digital Health Literacy in the COVID-19 Pandemic
Source: Life (Basel). 2023 Feb 20;13(2):589. doi: 10.3390/life13020589 (PMC9959963; doi:10.3390/life13020589)
Supplement: Supplementary file 1 [file life-13-00589-s001.zip]

Archive with 1 entries (1 files):
- life-2161849-supplementary.pdf
